# Supplementary material for: Retrospective Investigator-Initiated Trial on Tocopherol Acetate Vaginal Administration in Pre-and Postmenopausal Women
Source: Diseases. 2024 Oct 2;12(10):237. doi: 10.3390/diseases12100237 (PMC11506818; doi:10.3390/diseases12100237)
Supplement: Supplementary file 1 [file diseases-12-00237-s001.zip]

Archive with 1 entries (1 files):
- diseases-3140137-supplementary.pdf
